# Supplementary material for: Influence of Debaryomyces hansenii on bacterial lactase gene diversity in intestinal mucosa of mice with antibiotic-associated diarrhea
Source: PLoS One. 2019 Dec 6;14(12):e0225802. doi: 10.1371/journal.pone.0225802 (PMC6897403; doi:10.1371/journal.pone.0225802)
Supplement: S1 Dataset — (ZIP) [file pone.0225802.s001.zip]

Archive with 7 entries (6 files):
- tlcm raw data/tlcm1_R1.fq.gz
- tlcm raw data/tlcm1_R2.fq.gz
- tlcm raw data/tlcm2_R1.fq.gz
- tlcm raw data/tlcm2_R2.fq.gz
- tlcm raw data/tlcm3_R1.fq.gz
- tlcm raw data/tlcm3_R2.fq.gz
- tlcm raw data/
